# Supplementary material for: Isolation of diborenes and their 90°-twisted diradical congeners
Source: Nat Commun. 2018 Mar 22;9:1197. doi: 10.1038/s41467-018-02998-3 (PMC5864745; doi:10.1038/s41467-018-02998-3)
Supplement: Supplementary file 4 — Supplementary Data 1(XLSX 196 kb) [file 41467_2018_2998_MOESM4_ESM.xlsx]

## Sheet: Sheet1
Cartesian coordinates (Å) and energy (a.u) of the calculated compounds.
1a(S0) at M05-2X/def2-SVP
E=-3479.3426514
S -2.02287600 0.29303200 -1.28110600
S 2.14078000 -0.03606800 1.21911800
N -2.49860400 -0.14528500 2.04151700
N -1.04163100 1.37874200 2.51813900
N 2.39124300 -1.11075900 -1.96116200
N 1.41273800 0.68156600 -2.66833300
C -1.38787500 0.48309100 1.53871800
C -3.29672600 -1.17514200 1.43451900
C -2.94417700 -2.51342000 1.65675600
C -1.78251300 -2.90600700 2.55102100
H -1.22983700 -1.99511100 2.80766900
C -2.31083300 -3.52694800 3.85106900
H -1.47860700 -3.77909400 4.52103700
H -2.87136800 -4.44812900 3.64211800
H -2.98244100 -2.83594100 4.37692900
C -0.81226400 -3.84477400 1.83733500
H 0.03825600 -4.08491000 2.48883400
H -0.42687200 -3.36223900 0.93205100
H -1.30215900 -4.78795500 1.56042300
C -3.75816100 -3.50686500 1.09781400
H -3.50356800 -4.55516400 1.24877100
C -4.89623800 -3.17132000 0.37634700
H -5.52056500 -3.95491600 -0.05201300
C -5.25838700 -1.83440300 0.22352700
H -6.17253400 -1.58454700 -0.31276600
C -4.47448600 -0.80775100 0.75274100
C -4.95402600 0.63310700 0.68555000
H -4.08972800 1.27578500 0.88014300
C -6.00408600 0.88188800 1.77915300
H -6.31822400 1.93429400 1.77068900
H -5.61853800 0.64798400 2.77855600
H -6.89093000 0.25686900 1.60544700
C -5.51847500 1.02917800 -0.68013400
H -5.76771900 2.09906500 -0.67432900
H -6.44151200 0.48161100 -0.91452500
H -4.77665500 0.85037300 -1.46555300
C -2.80973300 0.32410600 3.30273300
H -3.64228900 -0.07549200 3.86876600
C -1.90543900 1.28261700 3.59723800
H -1.82048100 1.94188200 4.45048900
C -0.26439500 2.58660100 2.38408300
C -0.79327500 3.60211200 1.56167100
C -2.08746000 3.44322200 0.78120500
H -2.36621200 2.38740800 0.78292500
C -3.21816300 4.22565400 1.46198100
H -4.16338200 4.06562000 0.92454900
H -3.00416100 5.30328900 1.46266100
H -3.35367100 3.90432900 2.50337800
C -1.93145400 3.83263800 -0.68709200
H -2.86206600 3.61694600 -1.22999700
H -1.12558200 3.24965000 -1.14677700
H -1.70827000 4.90142400 -0.80776500
C -0.14990200 4.84215600 1.55705700
H -0.53748600 5.63740200 0.92172100
C 0.94372900 5.08507800 2.37996100
H 1.42157000 6.06415900 2.37944800
C 1.42460600 4.07860900 3.20752200
H 2.27711900 4.28141500 3.85255200
C 0.84109200 2.80613300 3.22724600
C 1.38341300 1.75986600 4.19102800
H 1.02716200 0.78044700 3.84662600
C 2.91614400 1.72699900 4.19559200
H 3.26483500 0.89434700 4.82032600
H 3.33510800 2.64593100 4.62625200
H 3.30397800 1.59031300 3.18048700
C 0.89551300 2.01328100 5.62603600
H 1.30750400 1.25213500 6.30225200
H -0.19522500 1.98658400 5.71769900
H 1.23753600 2.99798400 5.97330800
C 1.48879200 -0.15082300 -1.58281700
C 0.95009500 2.04681600 -2.71868300
C -0.08132800 2.40130400 -3.60712200
C -0.86258200 1.38382500 -4.42587900
H -0.75755000 0.41335700 -3.92455000
C -2.35668100 1.72042900 -4.48709100
H -2.89961300 0.89932800 -4.97317100
H -2.53965900 2.62363500 -5.08433000
H -2.76402900 1.85990500 -3.47999400
C -0.31827400 1.28595000 -5.85945000
H -0.90963100 0.56340600 -6.43766100
H 0.72838400 0.96594000 -5.89469000
H -0.38986300 2.26199200 -6.35893000
C -0.34430000 3.76569000 -3.77689600
H -1.13309800 4.07353600 -4.46042100
C 0.37731000 4.73325200 -3.08888000
H 0.14845200 5.78837200 -3.23510500
C 1.39235300 4.35498300 -2.21730000
H 1.96677500 5.11622600 -1.69121100
C 1.71781700 3.00875700 -2.03332200
C 2.94149100 2.64692000 -1.20810400
H 2.94029100 1.56722400 -1.03816900
C 4.22279900 3.00146700 -1.97455200
H 5.10486200 2.69210000 -1.39667700
H 4.28861500 4.08485500 -2.14531400
H 4.25664600 2.50016000 -2.95098400
C 2.91760700 3.28879300 0.17714200
H 3.76968000 2.92683200 0.76868100
H 1.99662900 3.01464400 0.70320900
H 2.98230500 4.38415700 0.12451700
C 2.26059900 0.25274400 -3.67644400
H 2.37661200 0.81266800 -4.59497100
C 2.86955800 -0.86753500 -3.23516200
H 3.57785900 -1.53413700 -3.71104600
C 2.92248800 -2.21707700 -1.20661500
C 2.21044500 -3.43238000 -1.15912900
C 0.83143100 -3.57931100 -1.78946400
H 0.22854200 -2.75015500 -1.39272000
C 0.86049700 -3.47649300 -3.32413500
H -0.12655900 -3.74174200 -3.72430800
H 1.59323800 -4.18341900 -3.73827200
H 1.10044700 -2.47248400 -3.68523600
C 0.13482700 -4.89326500 -1.42825500
H -0.91127300 -4.84549200 -1.75833000
H 0.14014200 -5.09373000 -0.35307300
H 0.60893500 -5.74179100 -1.94177900
C 2.81902400 -4.50803300 -0.50323100
H 2.30251700 -5.46188800 -0.44129400
C 4.08056800 -4.38360800 0.07032700
H 4.53194300 -5.23628800 0.57634600
C 4.76928800 -3.18020500 -0.01144700
H 5.76225000 -3.09646800 0.42771400
C 4.21138700 -2.07348600 -0.65837100
C 5.03643300 -0.80411000 -0.81119700
H 4.36270000 -0.00525700 -1.13731300
C 6.11958000 -1.00030400 -1.88261700
H 6.67825100 -0.06633200 -2.03028300
H 5.69716000 -1.30270800 -2.84796000
H 6.83038600 -1.77758600 -1.56989500
C 5.68139100 -0.34521600 0.49972500
H 6.19715600 0.61105000 0.33653300
H 6.43110300 -1.06382900 0.85767400
H 4.91587000 -0.20028200 1.26885400
C -2.11844500 -1.43207800 -1.88587000
H -1.19299700 -1.66230400 -2.42962400
H -2.18034300 -2.10082000 -1.01698300
C -3.32122100 -1.64081300 -2.79763100
H -4.23107600 -1.32917900 -2.26633100
H -3.23299500 -0.99085800 -3.68090300
C -3.47222600 -3.09555800 -3.23900700
H -2.57435200 -3.40456500 -3.79582800
H -3.51852400 -3.73381600 -2.34318200
C -4.71442400 -3.32166500 -4.09579000
H -4.80717300 -4.36925000 -4.40937000
H -4.68518600 -2.69875800 -5.00010200
H -5.62225000 -3.05281600 -3.53811600
C 1.86954800 -1.63085100 2.07241500
H 0.89242400 -1.58091800 2.56741500
H 1.82842100 -2.43114800 1.32434600
C 2.98625900 -1.91437500 3.07213800
H 3.11885100 -1.04442200 3.73131600
H 3.92423300 -2.03421900 2.51381000
C 2.72936100 -3.16124800 3.92338700
H 2.47503900 -4.00273700 3.26000000
H 3.65979000 -3.44432300 4.43613200
C 1.63120500 -2.96239800 4.96687100
H 1.46044100 -3.87543300 5.55221200
H 0.67846900 -2.67963500 4.50147300
H 1.90625000 -2.16010300 5.66583700
B -0.72510700 0.28349200 0.10811900
B 0.82594400 0.04964200 -0.14991800
1a(T1) at M05-2X/def2-SVP
E=-3479.3161060
B -1.01130400 -0.09536000 -0.20297800
S -2.13321300 0.89305900 -1.32328100
B 0.66654200 0.28318300 -0.18165500
S 1.47513800 -0.69699900 -1.56541400
C -1.67381200 -1.29990300 0.46704300
N -3.04866500 -1.62875400 0.49840700
C -3.24944000 -2.76323800 1.26573800
H -4.24071500 -3.18000800 1.39773800
C -2.05496600 -3.17904600 1.73001300
H -1.79515900 -4.03695900 2.33931600
N -1.07435100 -2.32449700 1.23794900
C -4.15969700 -1.11668800 -0.26808700
C -5.10470500 -0.27649300 0.35110700
C -6.24478700 0.07758300 -0.38028700
H -6.99226700 0.72454200 0.07067100
C -6.43885400 -0.36803500 -1.68041000
H -7.33443900 -0.07709500 -2.22816700
C -5.48050500 -1.17160800 -2.28398100
H -5.62568300 -1.50583500 -3.30958100
C -4.33067200 -1.55708100 -1.59494900
C -4.91483100 0.27009900 1.75926200
H -3.83950200 0.45447000 1.88506100
C -5.38404900 -0.71352500 2.84191100
H -6.42704200 -1.00682700 2.65773000
H -5.33551300 -0.23453600 3.82936300
H -4.76876900 -1.61708200 2.88262100
C -5.64456700 1.60049700 1.96182000
H -5.39713600 2.31780400 1.17049400
H -5.35723600 2.03388000 2.92683700
H -6.73327100 1.45817100 1.98652900
C -3.31845700 -2.45119900 -2.28238100
H -2.36575300 -2.32428100 -1.75906300
C -3.77034700 -3.91424000 -2.18697100
H -4.75553600 -4.03389400 -2.65873100
H -3.85068900 -4.24315200 -1.14270300
H -3.06266900 -4.57458800 -2.70449500
C -3.06777800 -2.05093700 -3.73804500
H -2.83342700 -0.98217100 -3.79858400
H -3.93205700 -2.26373100 -4.38126500
H -2.21434000 -2.61604000 -4.13413600
C 0.25407800 -2.89079800 1.15546100
C 0.51924800 -3.85487500 0.15841500
C 1.74075800 -4.53450600 0.19407100
H 1.95602500 -5.27796400 -0.57299500
C 2.66206600 -4.31235700 1.21106300
H 3.59814900 -4.86932400 1.23500000
C 2.37189200 -3.38876200 2.20669400
H 3.07808700 -3.23556400 3.02150800
C 1.17257500 -2.66750300 2.19700700
C -0.51422800 -4.28296900 -0.86779100
H -1.39095800 -3.64406300 -0.74216800
C -0.01632700 -4.12050800 -2.30615100
H 0.26696100 -3.07894500 -2.49830200
H -0.80419500 -4.41539200 -3.01142800
H 0.85332700 -4.76380900 -2.50039200
C -0.94989800 -5.72996500 -0.59582500
H -1.73859100 -6.02866600 -1.29797200
H -1.33688100 -5.84310800 0.42488200
H -0.10697100 -6.42332000 -0.71822600
C 0.85077100 -1.75973900 3.36345600
H -0.05447100 -1.21417400 3.09079300
C 1.96466700 -0.74583000 3.62892400
H 2.14563200 -0.14037800 2.73210900
H 2.90198300 -1.24111500 3.91237700
H 1.68554700 -0.07543600 4.45224800
C 0.55041800 -2.58953900 4.61813600
H 0.31075700 -1.93331400 5.46599200
H 1.41963400 -3.20018700 4.89828500
H -0.29932200 -3.26447000 4.45323400
C 1.34477500 1.41540200 0.59876800
N 0.72232900 2.26806100 1.53171400
C 1.66372100 3.06769900 2.15567200
H 1.37302700 3.79068500 2.90858100
C 2.86645000 2.80530600 1.60929700
H 3.83967700 3.24265500 1.79581400
N 2.69310500 1.82559500 0.64525000
C -0.65157200 2.69643200 1.65262300
C -1.41723900 2.25906000 2.74766100
C -2.65356400 2.86542700 2.98097500
H -3.24217500 2.55350500 3.84229800
C -3.13049500 3.86926600 2.14905100
H -4.09589800 4.33280900 2.34723800
C -2.36478200 4.28797000 1.06974100
H -2.73560300 5.08412800 0.42727000
C -1.10947300 3.73128800 0.81289100
C -0.90595000 1.22701000 3.73052700
H -0.02598500 0.76851600 3.27329900
C -0.47033200 1.89878500 5.03957500
H 0.31449700 2.64549900 4.86524200
H -0.08264900 1.15106900 5.74513300
H -1.32067900 2.40584700 5.51582300
C -1.93664200 0.12788200 4.00799500
H -1.53081400 -0.60026100 4.72145100
H -2.20328500 -0.40500800 3.08656400
H -2.85435500 0.53793100 4.44927400
C -0.26060900 4.33600800 -0.29103900
H 0.50909400 3.60501800 -0.56462900
C -1.09117200 4.65772800 -1.53885700
H -1.67342400 5.57852700 -1.40037900
H -1.78351100 3.84046600 -1.76479000
H -0.43159100 4.81881500 -2.40217500
C 0.42935500 5.61656500 0.20508700
H 1.00603300 6.07710700 -0.60782300
H 1.11181500 5.41886000 1.03882700
H -0.32657900 6.33945100 0.54153900
C 3.81483100 1.46096900 -0.16727500
C 3.80743700 1.75487500 -1.54814300
C 4.92580500 1.39553900 -2.30257800
H 4.92899400 1.58652800 -3.37292100
C 6.04979200 0.82942300 -1.70806400
H 6.91688800 0.57124600 -2.31479300
C 6.06475400 0.60781100 -0.33845000
H 6.94810300 0.17158600 0.12608300
C 4.94913100 0.89891400 0.45484200
C 2.68358200 2.54634900 -2.18720900
H 1.75299700 2.25314500 -1.69112400
C 2.50762400 2.26315900 -3.67739800
H 1.60143500 2.76316600 -4.03843400
H 2.39906400 1.18554900 -3.85271000
H 3.34833800 2.64759200 -4.27085400
C 2.92769900 4.04295900 -1.94554700
H 2.11308900 4.63793900 -2.38036000
H 3.87044300 4.35359000 -2.41679000
H 2.98779100 4.27300000 -0.87390300
C 5.01622300 0.54502100 1.93266800
H 4.04915900 0.77503900 2.38844900
C 6.08918400 1.36665600 2.65803600
H 7.08908900 1.14081700 2.26426100
H 6.08786700 1.13084500 3.73038400
H 5.92343000 2.44534000 2.54224100
C 5.26697400 -0.95622000 2.12170800
H 4.49305000 -1.54807500 1.61866000
H 5.26269000 -1.20854900 3.19092500
H 6.24282800 -1.25058400 1.71342100
C 3.02555600 -1.51529800 -1.04716700
C 3.49646200 -2.45311200 -2.15091900
H 2.82346000 -2.07220700 -0.12667500
H 3.80397900 -0.77911000 -0.85061800
C 4.82625600 -3.11689600 -1.79772000
H 2.73283400 -3.22117300 -2.33719400
H 3.60721700 -1.88059000 -3.08535700
C 5.30179600 -4.08683400 -2.87537600
H 5.58355300 -2.33502200 -1.63499900
H 4.71807400 -3.64712500 -0.83936400
H 6.26023400 -4.55071200 -2.60962700
H 4.56806400 -4.89023200 -3.02853300
H 5.43064600 -3.56963300 -3.83578300
C -1.05187000 1.44435000 -2.69410000
C -1.93378500 1.97809100 -3.82058900
H -0.45779500 0.59230300 -3.04549200
H -0.35377900 2.21415000 -2.34349900
C -1.14049100 2.56082700 -4.98788900
H -2.57640600 1.16354700 -4.18469900
H -2.61950000 2.74314800 -3.42609400
C -2.04096600 3.00262100 -6.13809100
H -0.55144200 3.41938600 -4.63202400
H -0.41680100 1.81320500 -5.34526700
H -1.45958100 3.42839600 -6.96554000
H -2.61649900 2.15342100 -6.53030600
H -2.75865300 3.76289200 -5.80125300
1b(S0) at M05-2X/def2-SVP
E=-3626.8576652
B -0.80730900 -0.32758900 0.17605000
S -1.85612100 0.23175200 1.66622300
C -2.44875000 -1.13798500 2.61918600
B 0.61724300 0.35860200 0.02446200
S 1.35798100 0.49141900 -1.70420400
C -3.38872500 -1.86424200 4.74377800
H -3.68670100 -1.62887600 5.76540900
C -3.55037900 -3.16012200 4.24822600
H -3.97550700 -3.94270300 4.87470900
C -3.15953800 -3.43751400 2.93865400
H -3.28858900 -4.44190600 2.53573100
C -2.61264800 -2.44017700 2.13058800
H -2.32415800 -2.66610900 1.10595900
C 4.91572000 -1.03163900 -2.88463200
H 5.60597000 -0.86118900 -3.71079300
C 2.85432500 -0.46278000 -1.72952500
C 3.75851400 -0.26345500 -2.78734200
H 3.54864100 0.50612400 -3.53018500
C 5.19829000 -2.00584500 -1.92450100
H 6.10676900 -2.60260800 -1.99668900
C 4.30588200 -2.20072200 -0.87159000
H 4.50864700 -2.95919700 -0.11548800
C 3.14019700 -1.44242000 -0.77263200
H 2.43150600 -1.60889900 0.03979200
C -1.60289100 -1.10484200 -0.95037100
N -2.92079400 -0.88234700 -1.27594400
C -3.37219700 -1.82841500 -2.17865100
H -4.38602200 -1.81077900 -2.55924300
C -2.33095400 -2.63990600 -2.45177000
H -2.25138700 -3.51023100 -3.08970200
N -1.24221500 -2.18489700 -1.72364400
C -3.66555500 0.35151400 -1.16114700
C -4.80870400 0.40547800 -0.34737600
C -5.60700900 1.55138400 -0.41535200
H -6.49835500 1.61395900 0.20703400
C -5.28024100 2.60569700 -1.26024800
H -5.91505800 3.49035000 -1.29826600
C -4.14310200 2.53012600 -2.05624200
H -3.89620800 3.35307400 -2.72519500
C -3.32024900 1.39936900 -2.03649300
C -5.20989100 -0.73919700 0.56064300
H -4.34304100 -1.39988300 0.65502000
C -6.37143100 -1.54453400 -0.03633600
H -7.25609600 -0.90569600 -0.16574600
H -6.63998500 -2.37067600 0.63542500
H -6.11737100 -1.97015700 -1.01472900
C -5.57382600 -0.24936800 1.96539600
H -4.81044900 0.44260400 2.33900600
H -5.63139900 -1.10239800 2.65408500
H -6.54827300 0.25867100 1.97157800
C -2.17301600 1.29697800 -3.02646700
H -1.51515700 0.48259600 -2.70817500
C -2.72075600 0.97624300 -4.42436400
H -3.38429200 1.78096900 -4.76996100
H -3.29217400 0.03868600 -4.42778500
H -1.89621800 0.88090900 -5.14323700
C -1.30039200 2.55005800 -3.04947800
H -0.93429900 2.77489700 -2.04203600
H -1.84155600 3.42550600 -3.43367000
H -0.42925200 2.38011000 -3.69614000
C 0.04910600 -2.76953800 -2.02989400
C 0.59174500 -2.50727400 -3.30640000
C 1.76808800 -3.17257800 -3.66645100
H 2.21591700 -2.97223900 -4.63806600
C 2.36346100 -4.09202100 -2.81742900
H 3.28234600 -4.59507000 -3.11454300
C 1.78757600 -4.36615700 -1.58307300
H 2.26374800 -5.09195800 -0.93007400
C 0.62360500 -3.71909500 -1.16232400
C -0.08408700 -1.63348800 -4.35672100
H -0.88413200 -1.06814900 -3.87074400
C 0.85996600 -0.62105100 -5.01354700
H 1.28428400 0.05746600 -4.26873300
H 0.30148400 -0.02705600 -5.74979400
H 1.67834800 -1.11883100 -5.54960300
C -0.70626900 -2.51187400 -5.45496300
H -1.26844100 -1.88841400 -6.16346300
H -1.38575900 -3.27136800 -5.05264700
H 0.08205500 -3.03551200 -6.01268900
C -0.02616600 -4.08919000 0.16023700
H -0.32555700 -3.14745400 0.64228700
C 0.92396600 -4.81744800 1.11132700
H 1.82920600 -4.22895100 1.31105000
H 1.21850200 -5.79671000 0.71108100
H 0.41289800 -5.00366600 2.06318900
C -1.26487200 -4.96936800 -0.06711700
H -1.70355800 -5.25529800 0.89761400
H -0.97722400 -5.88803600 -0.59701500
H -2.03927900 -4.46351000 -0.65460600
C 1.22679200 1.35099500 1.14532800
N 1.03588300 2.69688300 1.22499900
C 1.56819900 3.20434800 2.39431500
H 1.50090800 4.25744300 2.63698300
C 2.12961700 2.16568100 3.05064200
H 2.67083700 2.11759200 3.98700900
N 1.93672900 1.04340500 2.26766800
C 0.46199700 3.59976700 0.25673100
C -0.81524700 4.12892800 0.50467100
C -1.29340800 5.10447600 -0.37783100
H -2.28387500 5.52653400 -0.21528900
C -0.52092500 5.54678400 -1.44354900
H -0.91030800 6.30784100 -2.11895500
C 0.75346300 5.02617000 -1.64819700
H 1.35395700 5.39072800 -2.47879200
C 1.28064300 4.05087300 -0.79855800
C -1.64082100 3.74934700 1.72147300
H -1.19636400 2.85588700 2.17387200
C -1.62273600 4.88712100 2.75240500
H -0.60388400 5.14603500 3.06615700
H -2.19204400 4.59526700 3.64462400
H -2.08370400 5.79256300 2.33427400
C -3.08102700 3.39312100 1.35069300
H -3.60781100 3.01340300 2.23614700
H -3.10521900 2.60955600 0.58734400
H -3.63241100 4.26814100 0.97927100
C 2.72051000 3.59086500 -0.96460400
H 2.78848700 2.56748900 -0.58050000
C 3.16788300 3.53484300 -2.42614100
H 3.29036100 4.53853100 -2.85556700
H 2.44660500 2.96857600 -3.02720400
H 4.14020700 3.02850900 -2.48728800
C 3.66100800 4.49794100 -0.15682000
H 4.70078000 4.16320600 -0.27212500
H 3.41796600 4.49100300 0.91286000
H 3.59131700 5.53394400 -0.51617100
C 2.75691700 -0.12433400 2.49933200
C 4.10440000 -0.03552700 2.09930400
C 4.92735900 -1.13656200 2.35300900
H 5.97137700 -1.10467900 2.04580000
C 4.42696900 -2.26959900 2.98043500
H 5.07857400 -3.12438500 3.15954700
C 3.10059500 -2.31168500 3.40183300
H 2.73232200 -3.19700200 3.91374600
C 2.23819400 -1.23082600 3.19283700
C 4.71041500 1.22723600 1.50057300
H 3.89376900 1.88908500 1.19181900
C 5.57511800 0.97023100 0.26371100
H 5.94435000 1.92903100 -0.12517500
H 5.01084200 0.46860200 -0.52711300
H 6.45322400 0.35662200 0.50413800
C 5.54021900 1.95912100 2.56687400
H 5.92033000 2.90805700 2.16526000
H 6.40059900 1.34409200 2.86417600
H 4.95620600 2.17496600 3.46915400
C 0.83146600 -1.22159600 3.76332300
H 0.17536800 -0.76615500 3.01067200
C 0.76850200 -0.36702300 5.03877200
H 1.46821400 -0.75399800 5.79304100
H -0.24640000 -0.41020900 5.45487000
H 1.00644900 0.68493900 4.84918600
C 0.30462500 -2.61874200 4.08014300
H 0.36859800 -3.27333600 3.20674500
H -0.74687300 -2.55448700 4.37954200
H 0.85994200 -3.07854600 4.91026100
C -2.84631200 -0.86662300 3.93968400
H -2.72340700 0.14607500 4.32539700
1b(T1) at M05-2X/def2-SVP
E=-3626.8188588
B 1.08565900 0.12032500 0.03685000
S 2.50746900 -1.06042600 -0.28246600
C 2.38284300 -1.80747400 -1.87219600
B -0.58706400 -0.31127100 -0.09924800
S -1.12731300 0.66793800 -1.61411000
C 3.30278300 -3.46838200 -3.38661400
H 4.02102400 -4.26480700 -3.58092500
C 2.39389600 -3.08913900 -4.37794900
H 2.39604400 -3.58468500 -5.34761400
C 1.49134200 -2.06173400 -4.11093300
H 0.78202300 -1.74385800 -4.87529400
C 1.48524800 -1.41674200 -2.87258100
H 0.78571800 -0.60524300 -2.69075600
C -4.32024300 2.37987600 -3.34310200
H -4.63192500 2.57969100 -4.36800500
C -2.74229800 1.38000400 -1.79466000
C -3.16540100 1.64118300 -3.10799700
H -2.56709900 1.27553800 -3.94264400
C -5.07456200 2.86370300 -2.27256000
H -5.97907300 3.44287800 -2.45379200
C -4.65534000 2.60219300 -0.96999900
H -5.23179200 2.97972000 -0.12519000
C -3.49245100 1.87202400 -0.72804700
H -3.13737900 1.70545000 0.28766900
C 1.62594000 1.49729800 0.46540600
N 2.95518700 1.94587300 0.38250000
C 3.10775700 3.13437600 1.07001500
H 4.07258300 3.62300300 1.13819100
C 1.89733600 3.49740400 1.54012700
H 1.58696800 4.36970800 2.10279200
N 0.97664700 2.54145700 1.14062800
C 4.05679000 1.46001900 -0.41065700
C 5.19151000 0.95766900 0.24693700
C 6.27525900 0.54205700 -0.53263700
H 7.16114500 0.14006400 -0.04209200
C 6.22995400 0.60989800 -1.91788400
H 7.07425600 0.26139200 -2.51121900
C 5.10515700 1.13416000 -2.54823300
H 5.08261400 1.19719600 -3.63385200
C 4.01077500 1.59109000 -1.81371800
C 5.27097900 0.80083900 1.75595100
H 4.30685600 1.09926600 2.18059400
C 6.35249600 1.70735700 2.35602400
H 7.34584300 1.43497600 1.97470500
H 6.37101400 1.60794300 3.44955900
H 6.17903000 2.76250200 2.10844000
C 5.51017500 -0.66343900 2.14247500
H 4.73896000 -1.30765800 1.70329000
H 5.48843000 -0.77428900 3.23546600
H 6.49218600 -1.00860900 1.79238200
C 2.85462000 2.28142600 -2.51543300
H 1.93324300 2.05020400 -1.96504100
C 3.09486300 3.79958900 -2.48618600
H 4.03483000 4.03325100 -3.00491600
H 3.16711000 4.18376900 -1.46091400
H 2.27947500 4.32792100 -2.99699600
C 2.64285800 1.82331800 -3.95983600
H 2.61602300 0.73028000 -4.03567000
H 3.43169400 2.20338000 -4.62356200
H 1.68629700 2.21855100 -4.32657700
C -0.40608100 2.95539800 1.19254200
C -0.84232100 3.90845900 0.24661900
C -2.08051600 4.52199600 0.45317600
H -2.43622300 5.25585800 -0.26843200
C -2.85389700 4.22885900 1.56976100
H -3.80563000 4.73662400 1.72333900
C -2.41096100 3.28354600 2.48589500
H -3.01257600 3.06538300 3.36685700
C -1.18661300 2.62800400 2.31356700
C 0.02103000 4.37224200 -0.91551900
H 0.89648300 3.71735100 -0.96449000
C -0.70308700 4.28062700 -2.26237500
H -0.96226200 3.24406400 -2.49396500
H -0.05302900 4.66680900 -3.05904000
H -1.62525100 4.87696300 -2.26994300
C 0.50442300 5.81006500 -0.67403600
H 1.17800800 6.12366800 -1.48227200
H 1.04289100 5.90453800 0.27648900
H -0.34706400 6.50385500 -0.65311100
C -0.69388700 1.67521100 3.38274400
H 0.17232000 1.15011000 2.96770400
C -1.75560000 0.63395900 3.74780400
H -2.03075800 0.04540700 2.86360100
H -2.66206300 1.10280500 4.15261000
H -1.37227400 -0.05122100 4.51440000
C -0.23769800 2.45504600 4.62239200
H 0.11900800 1.76738600 5.40117000
H -1.06943200 3.03902600 5.03976000
H 0.57601900 3.14927400 4.37617400
C -1.33168200 -1.42520300 0.65122100
N -0.75547700 -2.30882600 1.58540200
C -1.73718700 -3.07355000 2.19037100
H -1.48535900 -3.81728700 2.93695900
C -2.91917500 -2.75792500 1.62708900
H -3.91153300 -3.15636100 1.79405600
N -2.69242300 -1.77374700 0.68093300
C 0.57894900 -2.86126900 1.61790700
C 1.47803800 -2.45085200 2.61387100
C 2.71890400 -3.08673600 2.68935500
H 3.43057100 -2.78254900 3.45520100
C 3.06072500 -4.09418600 1.79615000
H 4.03920000 -4.56953000 1.85772300
C 2.14263100 -4.51222300 0.84001200
H 2.40357600 -5.32623100 0.16531600
C 0.87781000 -3.92637800 0.74521800
C 1.11804700 -1.37753100 3.61863000
H 0.22220900 -0.88169400 3.23673900
C 0.77827300 -2.00113000 4.97798400
H -0.06389900 -2.70045200 4.89632400
H 0.51088700 -1.22198800 5.70542000
H 1.64047500 -2.55492300 5.37435900
C 2.22010600 -0.32543900 3.75814900
H 1.89695700 0.47984100 4.43029200
H 2.45460700 0.11008800 2.77878200
H 3.13885600 -0.75460000 4.17804500
C -0.15106300 -4.53395800 -0.19616600
H -1.00746900 -3.85453900 -0.24942400
C 0.37369100 -4.73565600 -1.61957900
H 1.26069400 -5.38141700 -1.63640900
H 0.64012500 -3.78351800 -2.08851200
H -0.39354300 -5.22602400 -2.23196000
C -0.64357400 -5.87168900 0.37703300
H -1.44243500 -6.28352900 -0.25440700
H -1.03268400 -5.75781400 1.39600500
H 0.17876300 -6.59967600 0.40768600
C -3.78360400 -1.32421500 -0.13105700
C -3.77550100 -1.60819000 -1.51125100
C -4.86311000 -1.17843500 -2.27373000
H -4.86317800 -1.35299100 -3.34743800
C -5.95773700 -0.55832500 -1.68299100
H -6.79649600 -0.23216300 -2.29620400
C -5.98405700 -0.36799800 -0.30836900
H -6.85487000 0.09848900 0.15067100
C -4.89966700 -0.72947300 0.49465600
C -2.72591100 -2.51157300 -2.13534900
H -1.78184400 -2.37688700 -1.59631400
C -2.43818600 -2.22093000 -3.60798400
H -1.58814200 -2.83406100 -3.93434500
H -2.17306400 -1.16652800 -3.75002900
H -3.29248700 -2.46967600 -4.25210400
C -3.20514400 -3.96206600 -1.95953700
H -2.48542300 -4.66499200 -2.39623700
H -4.17115400 -4.09828600 -2.46493100
H -3.33937300 -4.21509000 -0.89939500
C -5.00567900 -0.49434800 1.99627100
H -4.04236500 -0.73712600 2.45488200
C -6.07558600 -1.40711000 2.61320900
H -7.06968300 -1.15069100 2.22325100
H -6.09798500 -1.28733800 3.70455900
H -5.89849700 -2.46532600 2.38471900
C -5.31604700 0.96623300 2.34230900
H -4.55545100 1.64268600 1.93953200
H -5.34441000 1.09094800 3.43364600
H -6.29429700 1.27213400 1.94846600
C 3.29703600 -2.83957900 -2.14707100
H 4.00120000 -3.13860200 -1.37066400
1c(S0) at M05-2X/def2-SVP
E=-7633.1368613
B 0.81548500 -0.30049300 0.06860200
Se -1.56798500 0.57397800 -1.67560700
C -3.09277700 -0.59066300 -1.59269100
B -0.63006100 0.35088500 0.10237200
Se 2.04244000 0.23983300 1.61891800
C -4.30222700 -2.46080400 -0.65101500
H -4.36380700 -3.25586400 0.09209900
C -5.32033100 -2.29839500 -1.58949100
H -6.18569600 -2.96016100 -1.58458000
C -5.22247300 -1.27428000 -2.53385800
H -6.01439300 -1.13017100 -3.26877300
C -4.12003500 -0.42232500 -2.53352000
H -4.05866900 0.39036900 -3.25819500
C 2.79461200 -1.30818400 2.46497200
C 2.93264700 -2.55464700 1.84584400
H 2.56457000 -2.69316400 0.83081600
C 3.55539200 -3.61079800 2.51290100
H 3.66351900 -4.57295800 2.01271500
C 4.04963500 -3.44188800 3.80590800
H 4.53449600 -4.26879400 4.32258100
C 3.91927900 -2.19834800 4.42717400
H 4.30231800 -2.04903600 5.43654600
C 3.29955400 -1.14253200 3.76331200
H 3.20416900 -0.17129500 4.25012100
C 1.55781000 -0.97656700 -1.15994100
N 1.18975200 -2.03629600 -1.95730600
C 2.23693800 -2.39743700 -2.78930300
H 2.15275300 -3.24608000 -3.45445000
C 3.25274900 -1.54091300 -2.56225100
H 4.22825900 -1.44743400 -3.02275800
N 2.82932600 -0.66621600 -1.57954100
C -0.08610700 -2.68743400 -2.19101100
C -0.52929900 -3.70331800 -1.32313700
C -1.68315500 -4.40703300 -1.67607200
H -2.05958500 -5.18492700 -1.01772100
C -2.37043100 -4.12643700 -2.85013100
H -3.27845400 -4.67506700 -3.09557200
C -1.90070800 -3.14147000 -3.70541300
H -2.43795200 -2.93319900 -4.62854900
C -0.74353500 -2.41333100 -3.41089500
C 0.25699400 -4.08971100 -0.08264900
H 0.56262100 -3.15536200 0.40901200
C 1.50143500 -4.90479900 -0.46813400
H 2.03624300 -5.22428400 0.43526900
H 2.19990300 -4.33668100 -1.09283600
H 1.19945700 -5.80470400 -1.02166100
C -0.56359700 -4.89565200 0.92365900
H 0.04758800 -5.08850700 1.81296900
H -0.85023400 -5.87401000 0.51567300
H -1.47109000 -4.35946900 1.23127300
C -0.22301800 -1.44240900 -4.46519600
H 0.51614400 -0.78837700 -3.99191700
C -1.31862800 -0.55095600 -5.06233700
H -0.85690300 0.21309500 -5.70234300
H -1.89348900 -0.04627900 -4.28224900
H -2.00642300 -1.12972100 -5.69281200
C 0.44890900 -2.20114900 -5.62244400
H 0.84614700 -1.48728300 -6.35686600
H -0.28835500 -2.83764100 -6.13044000
H 1.27228300 -2.84310000 -5.29462100
C 3.54140900 0.58399200 -1.43554800
C 3.09672400 1.67401800 -2.20798900
C 3.88241500 2.83138700 -2.21294300
H 3.56062400 3.68782300 -2.80328000
C 5.07201200 2.89500900 -1.49703100
H 5.67425300 3.80263300 -1.51982400
C 5.49406500 1.79978300 -0.75146000
H 6.42681400 1.85469100 -0.19249400
C 4.74211700 0.62226700 -0.70664900
C 1.87361600 1.59792000 -3.10592800
H 1.26342200 0.74771600 -2.78524400
C 0.97486100 2.82777800 -2.98542700
H 0.06240800 2.67593000 -3.57709700
H 1.46721200 3.73827100 -3.35365600
H 0.67861700 2.98586500 -1.94229200
C 2.30518000 1.37034100 -4.56156300
H 1.42227400 1.28995000 -5.21000300
H 2.89561000 0.45085300 -4.66789900
H 2.91625900 2.21135500 -4.91751200
C 5.25366500 -0.57039200 0.07792600
H 4.41146800 -1.25569700 0.21590600
C 6.36140600 -1.30665800 -0.68830800
H 6.71461600 -2.16579700 -0.10267500
H 7.21475100 -0.63743500 -0.86527500
H 6.01655700 -1.67743200 -1.66079000
C 5.76005100 -0.17315700 1.46802800
H 5.90296700 -1.07302400 2.08060100
H 5.03430900 0.47476100 1.97318600
H 6.72424300 0.35055600 1.40727900
C -1.20186300 1.23528100 1.31854900
N -1.79547000 0.81191300 2.47123700
C -1.99235000 1.87108200 3.33756800
H -2.44087200 1.72827100 4.31256200
C -1.55843400 2.98354400 2.70673200
H -1.53783100 4.02200600 3.01274300
N -1.09808500 2.58715600 1.46560100
C -2.53504600 -0.41302700 2.69355500
C -3.91383000 -0.36737100 2.40645100
C -4.66903800 -1.51557800 2.66212400
H -5.73435200 -1.51418600 2.43778000
C -4.07649300 -2.65298700 3.19188600
H -4.67668900 -3.54303400 3.37866900
C -2.72028200 -2.65532200 3.50603200
H -2.27890700 -3.54678800 3.94326900
C -1.91796400 -1.53117900 3.28407300
C -4.62486200 0.89339100 1.93154000
H -3.86881300 1.61484800 1.60459700
C -5.40566000 1.51835500 3.09825600
H -5.86309500 2.46581600 2.78309100
H -4.76482900 1.71584800 3.96545200
H -6.20834600 0.84173000 3.42181600
C -5.56870900 0.65993800 0.74868100
H -6.00697900 1.61916500 0.44073900
H -6.39892500 -0.00576300 1.01877400
H -5.04460500 0.22707900 -0.10775100
C -0.46125600 -1.51052800 3.71376300
H 0.11364900 -1.10934300 2.86914500
C 0.08541200 -2.89520400 4.05481700
H 1.16385300 -2.82479400 4.23541000
H -0.07445100 -3.60407700 3.23798900
H -0.38249300 -3.29604400 4.96579800
C -0.24009100 -0.58907600 4.92330600
H 0.80151300 -0.67971200 5.25678200
H -0.89471500 -0.88414500 5.75602200
H -0.41672500 0.46454500 4.68710500
C -0.67660400 3.58591300 0.51083000
C 0.58768100 4.17828700 0.66609900
C 0.92400900 5.22667300 -0.19818900
H 1.90079600 5.69833200 -0.10440300
C 0.03110800 5.67506000 -1.16182900
H 0.31254900 6.48933200 -1.82869800
C -1.22889100 5.09428900 -1.27113700
H -1.92766200 5.46673200 -2.01693600
C -1.62091800 4.05191800 -0.42802000
C 1.55001700 3.78692400 1.77294600
H 1.20461700 2.84351100 2.21045200
C 2.96759900 3.55339100 1.24730400
H 3.59918600 3.14897200 2.04888600
H 3.42633300 4.48760400 0.89414700
H 2.96847200 2.83055300 0.42519900
C 1.56039400 4.85876400 2.87227800
H 2.23271700 4.55605800 3.68568900
H 0.56248700 5.02509500 3.29659500
H 1.91775400 5.81741600 2.47172100
C -3.05255700 3.54036200 -0.46755800
H -3.03628000 2.48832700 -0.16364300
C -3.92634100 4.33803000 0.51317200
H -4.96085200 3.97008000 0.48062500
H -3.93144800 5.40177400 0.23818500
H -3.56902600 4.25382800 1.54644800
C -3.67228300 3.58250400 -1.86574600
H -4.61450300 3.01857800 -1.85952300
H -3.00336400 3.12230600 -2.60207200
H -3.90426500 4.61025500 -2.17741300
C -3.19069800 -1.61834200 -0.65147700
H -2.38816800 -1.75394600 0.07535100
1c(T1) at M05-2X/def2-SVP
E=-7633.0950031
B 1.07594200 0.18224800 0.03853800
C 2.27054200 -2.02824800 -2.00640600
B -0.57375200 -0.32570300 -0.00483200
C 3.02729000 -3.83822900 -3.43366600
H 3.71368700 -4.66479200 -3.61679800
C 2.03829700 -3.52930800 -4.37004900
H 1.94761100 -4.10880300 -5.28762500
C 1.17482100 -2.46436500 -4.11955000
H 0.40410000 -2.20191800 -4.84405800
C 1.28780600 -1.71201600 -2.94855100
H 0.61422400 -0.87635800 -2.77949900
C -4.73305900 2.12169700 -3.32161300
H -5.12543300 2.21981300 -4.33354500
C -3.01679100 1.31441700 -1.81481600
C -3.53680000 1.44103400 -3.11017800
H -2.99114700 1.01598500 -3.95286400
C -5.42417100 2.67826600 -2.24406100
H -6.35795900 3.21450100 -2.40890100
C -4.90711700 2.54693000 -0.95680700
H -5.43600300 2.98146300 -0.10805200
C -3.70541300 1.87282100 -0.74029900
H -3.27779800 1.80046700 0.25806200
C 1.58308600 1.58427100 0.42962700
N 2.89300500 2.09024400 0.32982000
C 2.99868100 3.29756200 0.99255700
H 3.94228500 3.82772700 1.04260000
C 1.77858300 3.61631900 1.46616700
H 1.43580400 4.48381500 2.01711800
N 0.89490000 2.61853100 1.08802300
C 4.02248800 1.65400600 -0.45252600
C 5.18950300 1.24929400 0.21575200
C 6.29921700 0.89001400 -0.55663800
H 7.21119100 0.56313700 -0.05822500
C 6.25015500 0.92358800 -1.94235400
H 7.11817600 0.62411200 -2.52823600
C 5.08971900 1.34926900 -2.58330600
H 5.06061000 1.38249600 -3.67031300
C 3.96513500 1.73877400 -1.85817700
C 5.28805400 1.13937000 1.72834100
H 4.31319200 1.39694900 2.15467300
C 6.32281500 2.11974600 2.29406600
H 7.32782200 1.88912100 1.91603800
H 6.35081400 2.05506200 3.38995300
H 6.09254100 3.15610500 2.01552200
C 5.61243300 -0.29814900 2.15276500
H 4.87094900 -0.99962100 1.75071900
H 5.61957700 -0.37632900 3.24867400
H 6.60362300 -0.60153000 1.79053400
C 2.74564600 2.28301600 -2.57778500
H 1.86196700 2.04914800 -1.97216600
C 2.87643700 3.80822900 -2.70114000
H 3.77303800 4.05936500 -3.28462500
H 2.96539700 4.28674100 -1.71712500
H 2.00198100 4.22991700 -3.21398800
C 2.51562200 1.65414200 -3.95333700
H 2.55883300 0.55959200 -3.90150100
H 3.25408700 2.00111500 -4.68915600
H 1.52228000 1.94237000 -4.32176200
C -0.49993900 2.99214000 1.16643300
C -0.99489500 3.90811400 0.21113900
C -2.23835400 4.49931000 0.44883300
H -2.63945700 5.20160100 -0.27981400
C -2.96155800 4.22266200 1.60314100
H -3.91873300 4.71282200 1.77904600
C -2.46026200 3.31724500 2.52885100
H -3.02094800 3.11283900 3.43957700
C -1.22747100 2.68568300 2.32811100
C -0.19636300 4.34971300 -1.00488000
H 0.63040100 3.64281400 -1.13321600
C -1.03181400 4.34289100 -2.29014000
H -1.53846500 3.38483500 -2.43480500
H -0.37948200 4.52726400 -3.15398200
H -1.78868700 5.13878200 -2.27903400
C 0.38105200 5.75730600 -0.78746200
H 0.94731100 6.07300300 -1.67347300
H 1.05109600 5.80019900 0.07813900
H -0.43235400 6.47859800 -0.62865100
C -0.66817900 1.78553000 3.41026900
H 0.20453600 1.28002400 2.98524200
C -1.67838900 0.71776500 3.83825500
H -1.94754100 0.08610000 2.98291700
H -2.59453700 1.16563100 4.24508800
H -1.25175900 0.07765800 4.62075800
C -0.20453800 2.61765900 4.61264600
H 0.20468500 1.96592600 5.39655100
H -1.04503000 3.17943400 5.04271800
H 0.57230600 3.33645600 4.32210800
C -1.27921900 -1.41229900 0.81507100
N -0.66376600 -2.24164800 1.77311300
C -1.61731200 -2.97487000 2.45542700
H -1.33500600 -3.67342800 3.23392500
C -2.82092900 -2.69631200 1.91826300
H -3.80337900 -3.09034200 2.14304600
N -2.63595800 -1.76668400 0.91009000
C 0.67906200 -2.77447900 1.78780800
C 1.61233200 -2.28664300 2.71516400
C 2.86887200 -2.89340600 2.77257700
H 3.60767800 -2.52867500 3.48451500
C 3.18955100 -3.95170100 1.93177700
H 4.17935500 -4.40465100 1.97769700
C 2.23647300 -4.45013100 1.05135300
H 2.48142700 -5.30579000 0.42392700
C 0.95738200 -3.89284800 0.97649300
C 1.26604300 -1.17163900 3.67858000
H 0.34305500 -0.71790300 3.30994300
C 0.99613600 -1.73612900 5.07907600
H 0.17125900 -2.46023000 5.06541100
H 0.73561200 -0.92878100 5.77771000
H 1.88803600 -2.24714000 5.46708300
C 2.34314600 -0.08684600 3.72512400
H 2.02315800 0.74202200 4.36980900
H 2.52855600 0.30667700 2.71812700
H 3.28792000 -0.47146600 4.12975400
C -0.10761000 -4.58699400 0.14040900
H -0.97423200 -3.92194700 0.07247500
C 0.34480400 -4.91083200 -1.28493200
H 1.25274800 -5.52671600 -1.29238800
H 0.54818900 -4.00226400 -1.85939000
H -0.43643800 -5.48378500 -1.80009200
C -0.55203000 -5.87531600 0.85081700
H -1.38173800 -6.34278200 0.30341900
H -0.88169300 -5.68146700 1.87844900
H 0.27900200 -6.59287700 0.89196400
C -3.76105900 -1.37988600 0.10872700
C -3.80301000 -1.76430300 -1.24720900
C -4.92559100 -1.40636100 -1.99542200
H -4.96447500 -1.66043600 -3.05223700
C -6.00676700 -0.75826800 -1.40997700
H -6.87299000 -0.48816800 -2.01207800
C -5.98333300 -0.46971900 -0.05330400
H -6.84393300 0.01549500 0.40528400
C -4.86488500 -0.76084800 0.73251700
C -2.77119700 -2.70585200 -1.84322500
H -1.80037200 -2.50706800 -1.37477600
C -2.57813800 -2.55341000 -3.35158700
H -1.73259300 -3.17703200 -3.66846700
H -2.35367500 -1.51179000 -3.61275700
H -3.46189900 -2.88476700 -3.91355600
C -3.21375700 -4.14052800 -1.50934800
H -2.50787900 -4.87070800 -1.92288200
H -4.20422000 -4.33291800 -1.94413500
H -3.28373800 -4.29954000 -0.42518300
C -4.93333700 -0.44193500 2.22044500
H -3.95001500 -0.62952500 2.66138800
C -5.95719900 -1.34793400 2.92072000
H -6.96941800 -1.13916600 2.54945000
H -5.94921500 -1.16812900 4.00404400
H -5.75921300 -2.41244200 2.74524900
C -5.28201500 1.02520400 2.49264900
H -4.56268300 1.70112200 2.02033500
H -5.27355900 1.21423600 3.57514800
H -6.28534700 1.27331200 2.12184900
C 3.14195300 -3.09841100 -2.26107200
H 3.91049600 -3.34512500 -1.52822600
Se -1.22022600 0.65124900 -1.66091800
Se 2.61817900 -1.04359900 -0.41040800
2a(T1) at M05-2X/def2-SVP
E=-2830.8742512
S 1.62868900 1.56707500 0.49260000
N 2.92568400 -1.11884400 -0.95789200
C 1.55647300 -1.03675700 -0.81041800
B 0.73638600 0.11212600 -0.20185900
S -1.61097800 -0.65007600 1.55844600
N -3.36204300 0.36578000 -1.06001700
C 0.97095200 -2.38559100 -1.26266200
B -0.97956200 0.09044600 -0.00563200
C -0.29763500 -2.29560000 -2.11132900
H -0.59096400 -3.30808000 -2.42550500
H -0.12819800 -1.69029200 -3.00787900
H -1.12845600 -1.85893800 -1.54516000
C 0.65228200 -3.26658200 -0.04113600
H 0.38202500 -4.27957000 -0.37291500
H -0.19950500 -2.84689900 0.50547100
H 1.49922600 -3.34246300 0.64900400
C 2.10649700 -2.98532200 -2.10635500
H 2.11455900 -4.08252600 -2.07880900
H 1.97189000 -2.67442800 -3.15175400
C 3.41333400 -2.38765800 -1.57970600
C 4.39731500 -2.14069600 -2.72286100
H 4.70241600 -3.11191700 -3.13369000
H 5.29645000 -1.61878800 -2.37138400
H 3.93779100 -1.56181500 -3.52866600
C 4.11926400 -3.29997100 -0.57113100
H 4.38579400 -4.24007700 -1.07089200
H 3.49877100 -3.53785900 0.29766100
H 5.04479300 -2.82737900 -0.22738800
C 3.86733600 -0.09175200 -0.60640600
C 4.46784400 -0.07852100 0.67572300
C 4.06849000 -1.01058700 1.81196200
H 3.30130000 -1.69030800 1.42485800
C 5.25098700 -1.83034500 2.34924100
H 4.88972800 -2.58162200 3.06481800
H 5.95545500 -1.17936200 2.88397300
H 5.80870700 -2.34492800 1.56040200
C 3.45712400 -0.22406000 2.98277200
H 3.15164700 -0.91577900 3.77941600
H 2.59065700 0.35846100 2.65699500
H 4.19549500 0.46907200 3.40806800
C 5.43093900 0.89518600 0.95353800
H 5.90018400 0.91088000 1.93648400
C 5.78227500 1.85580200 0.01459800
H 6.53312900 2.60802500 0.25358300
C 5.15418500 1.86276300 -1.22316300
H 5.40835500 2.63492100 -1.94816100
C 4.19258900 0.90500000 -1.55691100
C 3.51165100 1.03757800 -2.91239300
H 2.81534000 0.19788700 -3.02364100
C 4.51780900 1.01734000 -4.07277400
H 3.98422600 0.97532500 -5.03192300
H 5.20373200 0.16537000 -4.01801900
H 5.12257100 1.93371700 -4.07450300
C 2.69323200 2.33431000 -2.98590700
H 2.15978300 2.38875200 -3.94443500
H 3.35245800 3.21016900 -2.91521800
H 1.96839200 2.38954600 -2.16860600
C -2.00727200 0.63864400 -1.00949500
C -1.67389600 1.59130500 -2.17606500
C -0.70468800 1.00355100 -3.21123500
H -0.46384900 1.77105100 -3.95999100
H -1.13330900 0.14299500 -3.73425700
H 0.22912500 0.68930900 -2.72833400
C -1.06667600 2.90756600 -1.66486100
H -0.97424700 3.61578800 -2.50148900
H -0.06997100 2.74445300 -1.24054900
H -1.70689100 3.36566800 -0.89898500
C -3.05668100 1.88594200 -2.79732600
H -3.45248500 2.82531500 -2.38641500
H -3.00853700 1.99216400 -3.88857400
C -3.97231000 0.73590600 -2.36888000
C -3.89646200 -0.42162600 -3.37761700
H -4.12735900 -0.04291800 -4.38198700
H -4.62081500 -1.20503100 -3.13789500
H -2.89622900 -0.86842600 -3.39312500
C -5.42558200 1.17250800 -2.22974300
H -5.80090000 1.47104900 -3.21719600
H -5.52106000 2.02512600 -1.55035000
H -6.05220000 0.35427000 -1.85277500
C -4.16253500 -0.06645400 0.04861400
C -4.53195900 -1.42029200 0.19747600
C -4.08238400 -2.51054500 -0.75812900
H -3.41634800 -2.04588400 -1.49081600
C -5.27979300 -3.13012500 -1.49199300
H -4.93702300 -3.81705200 -2.27785000
H -5.92131100 -2.36675000 -1.94970500
H -5.90222700 -3.70427100 -0.79244200
C -3.28657300 -3.60663500 -0.03872100
H -2.87098900 -4.31270100 -0.77087800
H -3.92831600 -4.17514100 0.64787600
H -2.46657600 -3.16908200 0.54032000
C -5.32155800 -1.78701000 1.29084800
H -5.60416000 -2.83186900 1.41506200
C -5.73432300 -0.85053000 2.22882100
H -6.34134800 -1.15720100 3.07984000
C -5.36482200 0.48005400 2.07659100
H -5.68385300 1.21363900 2.81617300
C -4.58686700 0.89669300 0.99446400
C -4.20255900 2.36520400 0.91043600
H -3.68054000 2.51567600 -0.04017600
C -5.42453200 3.29261500 0.94285100
H -5.11098500 4.33190400 0.77591400
H -5.92250500 3.25239000 1.92039800
H -6.16738800 3.02724200 0.18104500
C -3.23852900 2.73697200 2.04527800
H -2.84560000 3.75313600 1.89853600
H -2.40486200 2.02923800 2.09478400
H -3.75976300 2.71232400 3.01256600
C 0.37254600 2.46146500 1.47482000
H -0.55988000 2.50202200 0.90614900
H 0.17562700 1.89298500 2.39315700
C 0.86629400 3.86316300 1.81442000
H 0.05271500 4.39649900 2.33130400
H 1.06436800 4.41231900 0.88058000
C 2.11647100 3.88227500 2.69341000
H 1.91678000 3.30339300 3.60863200
H 2.93365000 3.36448500 2.17103900
C 2.54863700 5.29894700 3.05881900
H 3.44615300 5.29505800 3.68986000
H 1.75378700 5.82534800 3.60495900
H 2.77433400 5.88194500 2.15561700
C -0.15077800 -1.10386500 2.56480300
H 0.67561100 -1.39147700 1.90610200
H 0.17049900 -0.22435500 3.13718500
C -0.55311800 -2.22896900 3.51658000
H -0.90927800 -3.08849500 2.92727800
H -1.41411100 -1.88441500 4.10694700
C 0.56874400 -2.68048200 4.45519500
H 1.00497400 -1.79918300 4.94973300
H 0.13213100 -3.29646600 5.25378100
C 1.66535900 -3.48246300 3.75695600
H 2.44189700 -3.79624900 4.46669600
H 2.15349500 -2.89711000 2.96828300
H 1.24642900 -4.38531300 3.29188100
2a(S0) at M05-2X/def2-SVP
E=-2830.8213719
S 1.77513800 1.81260300 -1.34173800
B 0.85161900 0.54240600 -0.35782000
S -1.20676300 -1.43200700 0.65000900
B -0.71336100 0.02781200 -0.51176600
N 2.46764300 -1.08255700 0.89679900
N -3.15978100 0.77629800 -0.76009300
C 3.35334300 -1.52470700 -0.17707400
C 1.57113700 -0.12071800 0.90755000
C -1.89691300 0.59783100 -1.28887100
C 1.22460400 0.20024300 2.37099800
C -3.35286400 1.18312700 0.60832100
C -1.96679600 0.92205400 -2.79202700
C 4.67449200 -1.01092400 -0.21460300
C -2.36757400 3.50907900 0.00841900
H -2.44729700 3.08937000 -0.99801400
C -3.37770200 1.50742200 -2.97460600
H -3.32991000 2.60476400 -2.93479500
H -3.81880400 1.23037200 -3.94059000
C -2.92352400 2.48261800 0.98625600
C -3.06619200 2.88749900 2.31607100
H -2.72525600 3.88078100 2.60654900
C -3.99994600 0.36053000 1.55938800
C 1.49433400 -1.14064900 3.06097600
H 1.82865200 -1.01165400 4.09804900
H 0.56829200 -1.72722700 3.05341700
C 2.98000300 -2.57051800 -1.04764100
C 2.55884000 -1.85110300 2.20871700
C 3.97110800 -3.16974700 -1.83439100
H 3.68977400 -3.98222600 -2.50131800
C 5.62176000 -1.64958900 -1.01899200
H 6.63966300 -1.26408900 -1.03971100
C -4.13102500 0.81905400 2.87562300
H -4.62279600 0.18213100 3.60909100
C 5.28942400 -2.74568500 -1.80090600
H 6.04495200 -3.24067400 -2.40940400
C 1.54748800 -3.00078000 -1.30707400
H 0.88828900 -2.50246500 -0.58450800
C -1.77243700 -0.35917200 -3.62148400
H -1.90882400 -0.13190400 -4.68874600
H -2.47335800 -1.15326400 -3.34219500
H -0.75809600 -0.73634300 -3.46637200
C -0.15798000 0.77444500 2.67778200
H -0.18759800 1.03537800 3.74514300
H -0.97552700 0.07780700 2.47773900
H -0.34197700 1.68430400 2.09736700
C -4.21537000 0.99759100 -1.79287700
C -0.91411700 1.92623000 -3.26573000
H -1.15672100 2.22738900 -4.29549900
H 0.08575400 1.48321700 -3.26729200
H -0.88050400 2.82143900 -2.63318400
C 2.23493100 1.27021900 2.84997200
H 2.08294900 1.40874600 3.92787200
H 2.05002400 2.22924800 2.35708000
H 3.27906000 0.98845900 2.68910100
C -5.25414800 2.03065200 -1.36627400
H -5.97765000 2.15547300 -2.18254100
H -4.79037200 3.00052000 -1.16638100
H -5.79587600 1.71749600 -0.46692100
C -0.88797300 3.80238200 0.26448800
H -0.51272000 4.54332100 -0.45626700
H -0.30537200 2.88470900 0.14557800
H -0.74016100 4.20623600 1.27688300
C -4.63367700 -0.97716700 1.22157800
H -4.25051700 -1.27471500 0.24079000
C 5.12464000 0.27355800 0.46334700
H 4.30335200 0.63327400 1.08840500
C -4.93731100 -0.30951400 -2.15652900
H -5.53754400 -0.15463600 -3.06301500
H -5.61112700 -0.62784300 -1.35622400
H -4.22387400 -1.11703300 -2.34697500
C -3.65202700 2.06093600 3.26585400
H -3.75644500 2.39300200 4.29819800
C 2.16330800 -3.30435700 1.96426400
H 2.10882900 -3.80971400 2.93753900
H 2.90228800 -3.82565800 1.34382100
H 1.17532500 -3.34831100 1.49173800
C 3.95368200 -1.81016900 2.82358500
H 3.93169200 -2.40039700 3.74822300
H 4.27034400 -0.79440000 3.07840800
H 4.69157900 -2.26186500 2.15023500
C -6.16403500 -0.84396700 1.15523400
H -6.61790000 -1.78872300 0.82461200
H -6.48901900 -0.04831100 0.47638200
H -6.56197300 -0.60739200 2.15154900
C 1.17895700 -2.49967200 -2.71300400
H 0.14062000 -2.75707700 -2.95477300
H 1.82615200 -2.96378700 -3.46965800
H 1.29110200 -1.41067700 -2.77166800
C 5.38656000 1.32708900 -0.62551200
H 5.61093400 2.30198900 -0.17081200
H 4.51565800 1.42649100 -1.28378300
H 6.25060500 1.03342200 -1.23590100
C -3.16761000 4.82044800 0.04747900
H -2.86533500 5.46680000 -0.78767400
H -2.97288400 5.37235500 0.97628400
H -4.24929400 4.65102400 -0.01535500
C 1.33992500 -4.51816900 -1.23117600
H 0.28814200 -4.75508000 -1.43249400
H 1.60014100 -4.92666400 -0.24792200
H 1.93836400 -5.04343200 -1.98667500
C -4.28770500 -2.07911800 2.23024800
H -4.63821200 -3.04957200 1.85245700
H -4.78824300 -1.90981000 3.19302000
H -3.20622600 -2.12808800 2.39251600
C 6.38151800 0.12412700 1.33035100
H 6.58117400 1.06815900 1.85482200
H 7.26016700 -0.09277200 0.70938300
H 6.29198300 -0.67217600 2.07565400
C 2.55780700 2.97548200 -0.16242600
C 3.16841400 4.13813900 -0.93525500
H 3.32387400 2.46999000 0.43540500
H 1.78629500 3.35611400 0.51728000
C 3.83347500 5.16132500 -0.01630300
H 3.90395200 3.75435100 -1.65822200
H 2.37745400 4.62445500 -1.52576800
C 4.43988400 6.33149600 -0.78514600
H 3.09101000 5.53485100 0.70500900
H 4.61548800 4.66190600 0.57636500
H 4.91190500 7.05593500 -0.10984300
H 5.20309500 5.97985500 -1.49229200
H 3.66917800 6.85903300 -1.36276300
C -1.88281200 -2.66623200 -0.51412400
C -1.98251700 -4.04093100 0.13708000
H -1.23664000 -2.70478500 -1.39829600
H -2.87408400 -2.33735600 -0.85372300
C -2.61012800 -5.08317600 -0.78752400
H -0.97744500 -4.36975800 0.44104800
H -2.57351700 -3.96937500 1.05999800
C -2.64034300 -6.47595400 -0.16520700
H -3.63239900 -4.76654600 -1.04418900
H -2.05344700 -5.11313800 -1.73713700
H -3.10786700 -7.20862000 -0.83489800
H -1.62253200 -6.82338400 0.05927600
H -3.20453600 -6.46936800 0.77721000
2b(T1) at M05-2X/def2-SVP
E=-2978.3676786
S -1.68854200 -1.44450400 1.04288700
B -0.84864700 -0.28585500 -0.14787400
S 1.63371900 1.18533500 1.00769500
B 0.87354500 -0.10314400 -0.08820700
N -3.17833500 0.58731800 -0.97996900
N 3.22959000 -0.67310500 -1.11843000
C -4.06959600 -0.38859700 -0.41076400
C -1.80191600 0.51280800 -1.05383000
C 1.90416600 -0.95961600 -0.85384200
C -1.33512600 1.47961200 -2.16279500
C 4.08595800 0.17528200 -0.34058900
C 1.59448000 -2.33644400 -1.48075900
C -4.72564700 -0.14497800 0.81790400
C 4.38671600 -1.77620200 1.31063000
H 3.93310800 -2.31840900 0.47548000
C 2.95542900 -2.79126500 -2.04914800
H 3.45701500 -3.45586100 -1.33221100
H 2.84611900 -3.34053700 -2.99283300
C 4.64514600 -0.35273400 0.84492800
C 5.45375200 0.47243900 1.63016500
H 5.87141900 0.08262400 2.55739400
C -0.59263000 -1.85448700 2.39056000
C 4.37422700 1.49519700 -0.74400200
C -2.65477600 1.88772900 -2.84102200
H -2.62054200 2.90804200 -3.24291000
H -2.86420100 1.20072800 -3.67366100
C -4.33726100 -1.57633300 -1.13199000
C -0.87996500 2.31499100 1.77016900
H -1.38263600 1.36700400 1.59168300
C -3.74485500 1.71810400 -1.78331700
C -5.27670100 -2.47686100 -0.62075400
H -5.48564900 -3.39334000 -1.17101200
C -5.66221900 -1.07210000 1.28004900
H -6.16706300 -0.88712500 2.22737700
C 5.20935500 2.27398300 0.06098200
H 5.43456300 3.29689200 -0.23868700
C -5.94658400 -2.22973600 0.56875300
H -6.67904800 -2.94215000 0.94611600
C -3.62510000 -1.97109300 -2.41750200
H -2.94268800 -1.15869800 -2.69386500
C -0.39580600 -3.20878200 2.68787500
H -0.80762100 -3.96509500 2.02057500
C -0.09214500 -0.88410500 3.26571200
H -0.25510700 0.17097600 3.06245500
C 0.52076600 -2.32005800 -2.57310800
H 0.29982400 -3.35428100 -2.87072800
H 0.83867200 -1.77059300 -3.46450600
H -0.40305000 -1.86853200 -2.19572100
C -0.42732100 0.79894400 -3.19265200
H -0.20332000 1.51129800 -4.00018100
H -0.90998800 -0.08158200 -3.63308700
H 0.51786900 0.48921300 -2.73063200
C 3.78557400 -1.51755200 -2.21800300
C 0.49525500 2.44411600 1.54503800
C 1.13734000 -3.31993500 -0.39358100
H 1.11723200 -4.33928200 -0.80756800
H 0.13091900 -3.06580400 -0.04660500
H 1.81229400 -3.30391700 0.47145200
C -0.56317900 2.69402000 -1.62514100
H -0.31947800 3.36485400 -2.46122200
H 0.37561400 2.36337200 -1.17012900
H -1.11465800 3.26371000 -0.87222900
C 5.28157200 -1.77125300 -2.06938200
H 5.60600200 -2.42663600 -2.88806400
H 5.51670800 -2.26257400 -1.11991700
H 5.85232400 -0.83614000 -2.12752000
C 3.39003800 -1.80909200 2.47233500
H 3.21234500 -2.84358600 2.79606700
H 2.42964700 -1.36688400 2.18691000
H 3.77743100 -1.24318100 3.33138500
C 1.10823700 3.68154500 1.79972200
H 2.18243100 3.77653800 1.63871500
C 3.77970100 2.12861000 -1.98846700
H 3.04913400 1.42181000 -2.39851100
C -4.42994200 1.05201600 1.70449000
H -3.66487100 1.64829500 1.19836000
C 3.52566000 -0.87570200 -3.58970700
H 3.73189600 -1.60915800 -4.38028700
H 4.17557300 -0.01152400 -3.75218300
H 2.48527200 -0.54597200 -3.68117100
C 5.73665900 1.77711000 1.24652400
H 6.37237600 2.40546700 1.86931400
C 0.30330500 -3.58569100 3.83246300
H 0.44739400 -4.64321900 4.05158000
C -5.09201000 1.37210400 -2.40636500
H -5.41207200 2.21459500 -3.03323400
H -5.85757800 1.19832800 -1.64007300
H -5.01948200 0.47984900 -3.03409300
C -1.62012800 3.41345900 2.21281200
H -2.69067600 3.30134100 2.38016400
C -3.90915300 2.99617400 -0.94701000
H -4.08473200 3.84352500 -1.62263000
H -3.01949100 3.20817400 -0.34666400
H -4.76889400 2.91981400 -0.27649400
C 0.80869800 -2.61510100 4.69701000
H 1.35323800 -2.90908800 5.59341900
C -1.00937500 4.64366400 2.44580500
H -1.59747300 5.49301600 2.79006900
C 4.86726900 2.40384100 -3.03698200
H 4.41843500 2.74138100 -3.98115900
H 5.48204200 1.51824200 -3.23814700
H 5.54179600 3.19513800 -2.68272100
C 0.36427900 4.77075900 2.24230600
H 0.86124100 5.72254200 2.42653400
C -2.79477700 -3.24152200 -2.18300600
H -2.20949500 -3.48542000 -3.07877500
H -3.45505600 -4.09292400 -1.96976700
H -2.11439200 -3.11942100 -1.33294400
C -3.87264000 0.61820100 3.06868200
H -3.61107600 1.49926100 3.67031300
H -2.98176800 -0.00805200 2.95372100
H -4.62164000 0.04363900 3.62951800
C 0.60961800 -1.26653800 4.40779700
H 0.99822300 -0.49868600 5.07562000
C 5.68042100 -2.50348300 1.69852100
H 5.47099300 -3.56711000 1.87335200
H 6.10235800 -2.09778800 2.62720300
H 6.44779100 -2.42257600 0.91793000
C -4.59229200 -2.21634900 -3.58435200
H -4.02443100 -2.42773500 -4.50025000
H -5.24895400 -1.36078900 -3.77678000
H -5.23168200 -3.08622500 -3.38511100
C 3.03909700 3.43255300 -1.66451600
H 2.49312000 3.78628100 -2.54937300
H 3.74214400 4.22339800 -1.37056400
H 2.32492300 3.28559600 -0.84770200
C -5.68104200 1.91679900 1.91968100
H -5.41396300 2.86603800 2.40488000
H -6.39581400 1.40103300 2.57464700
H -6.20023400 2.13938500 0.97959700
2b(S0) at M05-2X/def2-SVP
E=-2978.3301167
S -1.96446200 1.33589500 1.60280400
B -0.89181900 0.55638700 0.25703400
S 1.09313000 -1.32055400 -0.91002700
B 0.69905000 0.14724100 0.31536500
N -2.63560300 -0.94233500 -1.00592700
N 3.20452900 0.67053400 0.69206800
C -3.54126700 -1.32050500 0.07644200
C -1.67761400 -0.03905200 -1.01447000
C 1.88959600 0.73097600 1.08691700
C -1.38054400 0.31185300 -2.48194300
C 3.62328300 0.76177800 -0.68792800
C 1.84395600 1.42842500 2.46584000
C -4.85877200 -0.79651000 0.04308800
C 3.05980400 3.28926200 -0.61595000
H 3.03726500 3.06879800 0.45385600
C 3.32370400 1.74194000 2.77796100
H 3.52307600 2.80834100 2.60647000
H 3.57338300 1.52587600 3.82432400
C 3.47578200 2.01507100 -1.33567400
C 3.80073900 2.12735700 -2.69040800
H 3.66334800 3.08543900 -3.19041200
C -2.36048200 2.99128100 1.11242500
C 4.21751900 -0.31542500 -1.38549900
C -1.69419800 -1.00724200 -3.19527800
H -2.08531000 -0.83951300 -4.20689000
H -0.77427800 -1.59929100 -3.26209200
C -3.17538200 -2.26313200 1.05715000
C 1.82628300 -2.74140400 1.38998400
H 1.86913700 -1.78099100 1.89690100
C -2.72034200 -1.73600300 -2.30410000
C -4.16834200 -2.73703100 1.92458500
H -3.89311300 -3.47145100 2.67904200
C -5.80346400 -1.29896200 0.93905100
H -6.81518000 -0.89761600 0.91698600
C 4.55741700 -0.14131800 -2.73150700
H 5.00285800 -0.97438800 -3.27198200
C -5.47504300 -2.28341300 1.86111200
H -6.22837800 -2.67359700 2.54413500
C -1.75417800 -2.71687400 1.33328600
H -1.08495400 -2.26602900 0.59138100
C -3.24909200 3.71377500 1.92417300
H -3.67792600 3.23332100 2.80369700
C -1.80641800 3.61931800 -0.00672100
H -1.09120700 3.07542500 -0.61916600
C 1.20421000 0.53308100 3.53610600
H 1.20608100 1.05870100 4.50119300
H 1.74508500 -0.41292300 3.66411200
H 0.16869100 0.30891400 3.26200500
C -0.01935500 0.89341800 -2.86077600
H -0.03641900 1.08929000 -3.94208400
H 0.82393500 0.23028300 -2.65960700
H 0.15984300 1.84403600 -2.34989900
C 4.16850500 0.90263700 1.81429700
C 1.41122700 -2.76923600 0.05392700
C 1.06927300 2.75794100 2.43961700
H 1.21123100 3.25731500 3.40945600
H 0.00178800 2.59318400 2.29191100
H 1.43700500 3.42752500 1.65562000
C -2.43377600 1.39018100 -2.85770600
H -2.11486600 1.87804500 -3.78672100
H -2.53310000 2.15990900 -2.08288000
H -3.41892400 0.95330800 -3.03670300
C 5.42514100 1.64387400 1.36928900
H 6.06573600 1.80130600 2.24650800
H 5.18103300 2.62163500 0.94311200
H 5.99184300 1.07732300 0.62260700
C 1.65894700 3.74808600 -1.02029200
H 1.38102200 4.66940700 -0.48979000
H 0.93716600 2.96801400 -0.76393300
H 1.61103400 3.94459300 -2.10087100
C 1.33761900 -4.01383200 -0.59544100
H 1.02157800 -4.05002300 -1.63840300
C 4.55182700 -1.65452800 -0.75464700
H 3.96852000 -1.73883500 0.16877500
C -5.29664200 0.36019300 -0.84002900
H -4.50718400 0.54086900 -1.56746600
C 4.56059500 -0.41687200 2.49435200
H 5.17034400 -0.19344900 3.37980600
H 5.14038700 -1.06582500 1.83456100
H 3.67094400 -0.96542900 2.82005600
C 4.32629700 1.05438000 -3.39600900
H 4.57980300 1.15705700 -4.45049700
C -3.58670300 5.02453500 1.60459400
H -4.28048700 5.56947400 2.24414900
C -2.25747000 -3.15946200 -1.99904400
H -2.17269700 -3.70701100 -2.94696600
H -2.97901700 -3.68138200 -1.35890500
H -1.27594600 -3.14229200 -1.51130100
C 2.17817500 -3.91772300 2.05119300
H 2.50348800 -3.86949500 3.09077100
C -4.11752500 -1.79811700 -2.91165900
H -4.06527100 -2.45280000 -3.79057200
H -4.48751300 -0.82306000 -3.24128600
H -4.83237200 -2.23581800 -2.20548600
C -3.04564500 5.64204500 0.47469800
H -3.31256500 6.66819000 0.22698200
C 2.12281300 -5.14660000 1.39369800
H 2.40487400 -6.06272500 1.91024200
C 6.05281100 -1.74268400 -0.43125600
H 6.27595600 -2.69199300 0.07517100
H 6.40281900 -0.92276200 0.20399700
H 6.63543800 -1.70830200 -1.36204200
C 1.69329100 -5.18547600 0.06561300
H 1.63483100 -6.13745400 -0.46156600
C -1.34773500 -2.18771200 2.71827000
H -0.28229600 -2.37188200 2.89201000
H -1.91702400 -2.69843300 3.50713700
H -1.53837500 -1.11229100 2.80328700
C -5.42551100 1.62959200 0.01107600
H -5.61225000 2.50544100 -0.62554300
H -4.51162400 1.80098300 0.58414900
H -6.26051000 1.53311800 0.71885900
C -2.15279000 4.93261100 -0.32509500
H -1.70979300 5.40314000 -1.20289800
C 4.07177800 4.42288800 -0.83734900
H 3.84804300 5.25870700 -0.16077900
H 4.01911800 4.80852500 -1.86366600
H 5.10287000 4.09383000 -0.65795700
C -1.58701600 -4.23979400 1.30290600
H -0.54724600 -4.49638600 1.53580200
H -1.83065300 -4.66669200 0.32370500
H -2.22807700 -4.72079200 2.05394700
C 4.19276000 -2.84166200 -1.65847700
H 4.18588800 -3.76710900 -1.06914100
H 4.93164400 -2.96401000 -2.46232200
H 3.20396900 -2.70640100 -2.10781400
C -6.60941500 0.10657400 -1.59129500
H -6.78187700 0.91505400 -2.31441200
H -7.46326800 0.10496700 -0.90174400
H -6.61046700 -0.84686800 -2.13091100
2c(T1) at M05-2X/def2-SVP
E=-6984.6456348
B -0.88279600 -0.09148000 -0.20222800
B 0.83738700 -0.21655400 -0.28318000
Se -1.66641400 0.99600400 1.29070300
Se 1.73397700 -1.68157900 0.76690000
C -0.36144700 2.23382700 1.97949600
C -0.88607700 3.48911400 2.31634600
H -1.94415900 3.68624000 2.14299100
C -0.07120700 4.47940900 2.85911900
H -0.49662000 5.45094700 3.10833800
C 1.28178600 4.22624900 3.07996800
H 1.92450500 4.99610800 3.50458900
C 1.80310900 2.97410100 2.76097200
H 2.85681100 2.76741200 2.94196900
C 0.99226500 1.97616500 2.21396400
H 1.42252400 1.00750700 1.96460700
C 0.47219100 -2.35699300 2.05930900
C 0.03148800 -1.56867900 3.12680600
H 0.28016700 -0.51058700 3.16534000
C -0.72355800 -2.13874500 4.15106800
H -1.06812900 -1.51190100 4.97263800
C -1.02866800 -3.49865600 4.12931200
H -1.61232400 -3.94161400 4.93544900
C 0.16621900 -3.72172000 2.04022200
H 0.52918100 -4.34248200 1.22189100
C -0.58096700 -4.28912600 3.07163000
H -0.80934300 -5.35434300 3.04859800
C -1.91591500 -0.77492800 -1.11675400
C -1.60488600 -2.00485300 -1.99745800
C -0.51664400 -1.77801300 -3.05019400
H -0.82255900 -1.06342700 -3.82043900
H -0.29096000 -2.73405800 -3.54174200
H 0.40086200 -1.41086500 -2.57783900
C -1.16854700 -3.18516200 -1.11689800
H -1.86184600 -3.33678500 -0.27987500
H -0.16901100 -3.01056800 -0.70568500
H -1.14185400 -4.10266300 -1.72383700
C -2.96008700 -2.33161200 -2.65923800
H -2.84133400 -2.68302300 -3.69195700
H -3.47151200 -3.12290500 -2.09400200
C -3.78489800 -1.04601800 -2.58114400
C -3.50881700 -0.14961500 -3.79841800
H -3.70554200 -0.71603200 -4.71813700
H -2.46749600 0.18935300 -3.81263100
H -4.15702000 0.73070200 -3.79871400
C -5.28271300 -1.31746500 -2.49892100
H -5.85110600 -0.38712100 -2.37689900
H -5.52733600 -1.98544000 -1.66710500
H -5.60039200 -1.79759200 -3.43355600
N -3.23776300 -0.43757600 -1.33038400
C -4.09949200 0.24442800 -0.40845700
C -4.66723900 -0.50484700 0.64757200
C -4.42378200 -1.99501600 0.82336500
H -3.95435200 -2.36218400 -0.09433600
C -3.45964700 -2.27887000 1.97857400
H -3.85521400 -1.87694000 2.92192500
H -2.47792000 -1.82352700 1.80715700
H -3.32021500 -3.36136400 2.09996400
C -5.73243200 -2.77047900 1.02676200
H -6.16790200 -2.56361800 2.01298500
H -5.53653100 -3.84976600 0.97704400
H -6.48422900 -2.51660600 0.26854900
C -5.48483300 0.15184400 1.57091800
H -5.90751500 -0.41072300 2.40217700
C -5.77170000 1.50458000 1.44261800
H -6.41398400 1.99948300 2.17010100
C -5.24110500 2.22135700 0.37721200
H -5.47039200 3.28158700 0.27738600
C -4.39505300 1.61606500 -0.55489300
C -3.80346000 2.47883800 -1.65465400
H -3.06379100 1.87007500 -2.18711000
C -4.89218900 2.93407600 -2.63743200
H -5.57531600 3.63875500 -2.14415400
H -5.49777000 2.09586100 -3.00254800
H -4.44504500 3.44619400 -3.50035300
C -3.07860700 3.70760800 -1.09046100
H -2.53888700 4.22788700 -1.89316100
H -2.36104000 3.41815600 -0.31580200
H -3.79082600 4.42034000 -0.65359200
C 1.79184400 0.74917900 -1.00224900
C 1.31446800 1.90951200 -1.90293000
C 0.54136700 2.99259300 -1.13577400
H 0.29252300 3.81370600 -1.82307400
H 1.09223400 3.40469800 -0.28595700
H -0.39407300 2.57422600 -0.75122700
C 0.40250900 1.43379300 -3.03882900
H -0.53906800 1.03792400 -2.63976600
H 0.88489300 0.65550300 -3.64205400
H 0.17207400 2.28650900 -3.69418500
C 2.62898000 2.44337600 -2.49794500
H 2.84076000 1.91946900 -3.44142200
H 2.58748600 3.51946200 -2.70751200
C 3.72081800 2.08974800 -1.48902000
C 3.86125800 3.18698600 -0.42230400
H 3.99085000 4.15496400 -0.92378600
H 4.73868700 3.01753000 0.20647800
H 2.98052700 3.24429200 0.22308700
C 5.07487000 1.89134800 -2.15890000
H 5.01959500 1.14103200 -2.95171500
H 5.83930700 1.57836800 -1.43723100
H 5.38568900 2.84613200 -2.60266200
N 3.16778700 0.81502600 -0.92319200
C 4.06595800 -0.25789700 -0.58602700
C 4.29967300 -1.28383900 -1.53415400
C 3.55960900 -1.41425700 -2.85819100
H 2.84592400 -0.58586600 -2.93499400
C 4.50016300 -1.36509600 -4.07112700
H 3.91350200 -1.41465800 -4.99816000
H 5.18499200 -2.22321100 -4.06673100
H 5.10977100 -0.45579000 -4.10029600
C 2.77583100 -2.73441000 -2.89698200
H 2.11499500 -2.83243000 -2.02853400
H 3.46578600 -3.58866000 -2.89695300
H 2.17425600 -2.79085200 -3.81289300
C 5.24537400 -2.27058400 -1.23788300
H 5.42809100 -3.06260900 -1.96269300
C 5.95536200 -2.26318100 -0.04640200
H 6.69073400 -3.03945800 0.16088000
C 5.70957700 -1.26242600 0.88340200
H 6.24945900 -1.26498600 1.82933300
C 4.76910000 -0.25898100 0.64218500
C 4.53557200 0.75803900 1.74560200
H 3.73944900 1.42679500 1.40518200
C 5.80463600 1.57922400 2.02213600
H 6.26234400 1.96226100 1.10218200
H 6.55695500 0.96025400 2.52901300
H 5.57760500 2.42996200 2.67991400
C 4.07424100 0.09298900 3.05128700
H 3.87322700 0.85718700 3.81443600
H 4.85348700 -0.57078900 3.44823100
H 3.16727500 -0.50175400 2.89923400
2c(S0) at M05-2X/def2-SVP
E=-6984.6001992
B -0.97810800 0.71662000 0.00558400
B 0.36331900 -0.17268100 0.24083900
N -3.33013500 -0.18677700 -0.65041100
N 2.79855700 -0.38930200 1.25423600
C -3.69122400 -0.75010300 0.64401000
C -2.22960400 0.45951400 -0.98274100
C 1.44786200 -0.25106700 1.34883800
C -2.42152000 1.04494300 -2.40171000
C 3.57589600 0.29522000 0.23745800
C 1.05780300 -0.36758200 2.83737500
C -4.29820700 0.07442500 1.62315300
C 3.46432400 2.47083000 1.66645600
H 3.09068900 1.76045400 2.40817100
C 2.40899200 -0.50753100 3.57104400
H 2.70394900 0.45638000 4.00639400
H 2.35975700 -1.23691300 4.38925200
C 3.78337100 1.69075100 0.39547000
C 4.43621200 2.39256900 -0.62187200
H 4.56864500 3.46871200 -0.51728100
C -0.06062800 3.62656600 -0.74948600
C 4.15435200 -0.38143000 -0.85996100
C -3.55543200 0.17091000 -2.94827100
H -4.15478000 0.68721100 -3.70730500
H -3.12074100 -0.72943300 -3.40336800
C -3.58689100 -2.14599600 0.84217400
C 1.46220100 -3.59575300 -0.07278500
H 1.59910700 -2.92614700 0.76970800
C -4.38803100 -0.24337600 -1.74164400
C -4.13335500 -2.69470500 2.00664200
H -4.05492600 -3.76851400 2.16652800
C -4.82628100 -0.53540400 2.76621400
H -5.29434600 0.08950600 3.52475400
C 4.81022400 0.36734600 -1.84267700
H 5.23760700 -0.15077300 -2.69912400
C -4.76318200 -1.90704100 2.95817500
H -5.19037400 -2.35842900 3.85257300
C -2.85662800 -3.10706200 -0.08287300
H -2.53207300 -2.56460000 -0.97902400
C -0.35832200 4.97643800 -0.97331400
H -1.19160500 5.43753200 -0.44264100
C 1.00640000 3.03556000 -1.42887000
H 1.26472900 1.99442900 -1.22939200
C 0.11793200 -1.55310700 3.11174000
H -0.05970000 -1.62763200 4.19375700
H 0.52345700 -2.50967400 2.76202100
H -0.83959300 -1.38687900 2.60439300
C -1.20414300 0.98229900 -3.32353000
H -1.45693400 1.50895600 -4.25461200
H -0.92596300 -0.04745000 -3.56078400
H -0.34108600 1.48463600 -2.87515500
C 3.43005100 -0.93498000 2.50676300
C 0.96761300 -3.06204700 -1.26157300
C 0.32063600 0.89675500 3.28556700
H 0.05662000 0.80342300 4.34862300
H -0.59941600 1.00954000 2.70377100
H 0.92620100 1.79883200 3.14587300
C -2.85907200 2.52961800 -2.32507200
H -3.37400000 2.77606000 -3.26364600
H -1.98627300 3.17997800 -2.23164900
H -3.52095600 2.75150300 -1.48360200
C 4.82287100 -0.37150600 2.76900900
H 5.20881200 -0.82569000 3.69003200
H 4.80734400 0.70990200 2.90789200
H 5.51517600 -0.60681000 1.95253900
C 2.39271100 3.54598100 1.49494400
H 2.29447400 4.11755200 2.42895100
H 1.42148300 3.10395700 1.26411200
H 2.65152800 4.24779800 0.69044800
C 0.74352800 -3.91950300 -2.34502600
H 0.35195300 -3.51443200 -3.27879500
C 4.18440800 -1.89103500 -0.98844000
H 3.40161600 -2.28784500 -0.33813300
C -4.36424900 1.59525500 1.57989000
H -3.89964700 1.94444600 0.65139300
C 3.53120700 -2.46795500 2.47996900
H 4.04599900 -2.79610000 3.39213400
H 4.09648000 -2.82897200 1.61628500
H 2.54343100 -2.93613800 2.47782200
C 4.92790800 1.74664400 -1.74741100
H 5.42916600 2.31228800 -2.53241000
C 0.40097700 5.72380000 -1.87164100
H 0.16144800 6.77438100 -2.03443500
C -4.97653600 -1.63411700 -1.94093700
H -5.69742200 -1.56538200 -2.76603200
H -5.51100600 -1.98086100 -1.04907100
H -4.21380600 -2.36458500 -2.22001200
C 1.74885000 -4.95369800 0.03795700
H 2.13824100 -5.34868000 0.97685700
C -5.54927500 0.69849900 -1.42494000
H -6.23617200 0.69716000 -2.28027600
H -5.23122100 1.72651100 -1.23972100
H -6.09675700 0.32903600 -0.55079700
C 1.45398000 5.12835600 -2.56696400
H 2.03989700 5.70877100 -3.27846800
C 1.52874800 -5.80663100 -1.04497500
H 1.74760300 -6.87027200 -0.96235500
C 5.54411400 -2.43649300 -0.52261100
H 5.53800500 -3.53519500 -0.54783200
H 5.80123600 -2.11563100 0.49281200
H 6.34004000 -2.08278600 -1.19240700
C 1.01930900 -5.28206700 -2.23408400
H 0.83773400 -5.93826100 -3.08512900
C -1.59262200 -3.60876400 0.61637600
H -1.08588000 -4.34861900 -0.01329100
H -1.84103200 -4.08264100 1.57637200
H -0.90691500 -2.77710600 0.79893800
C -3.55441400 2.17486800 2.75064600
H -3.44809200 3.26045200 2.63601800
H -2.55254800 1.73779200 2.80349400
H -4.06174400 1.97567400 3.70417800
C 1.74989400 3.78457600 -2.34102200
H 2.57669300 3.30650700 -2.86501500
C 4.74156800 3.12893300 2.22175700
H 4.57192400 3.46330600 3.25427700
H 5.00373800 4.01515700 1.62954400
H 5.60627400 2.45495600 2.20626300
C -3.70399100 -4.32346500 -0.48825000
H -3.18670700 -4.87587900 -1.28366300
H -4.70572000 -4.05821200 -0.84143200
H -3.81872000 -5.01224800 0.35890400
C 3.91943900 -2.39670200 -2.41090100
H 3.72481700 -3.47689600 -2.38321700
H 4.79108700 -2.23265400 -3.05960100
H 3.04957700 -1.89935200 -2.85281800
C -5.79294900 2.15160600 1.66513800
H -5.76127500 3.24638100 1.58756200
H -6.24976300 1.90500400 2.63238500
H -6.45023600 1.77218500 0.87761800
Se -1.14170800 2.70996600 0.55750800
Se 0.61361700 -1.19275000 -1.52451200
1a(S0) at B3LYP/def2-SVP
E=-3479.7799903
S -1.81217500 -0.19431300 -1.56676600
S 1.89290500 0.06724400 1.57297900
N -2.92579100 -0.05193100 1.55610200
N -1.60580600 1.60185600 2.11758200
N 2.88104000 -1.05638900 -1.37828800
N 1.82530500 0.50530900 -2.49182100
C -1.72104900 0.56002200 1.19782300
C -3.64003800 -1.18070300 0.98959500
C -3.35696500 -2.47944000 1.46804800
C -2.30307600 -2.73946500 2.54005300
H -1.56716000 -1.92519700 2.48709900
C -2.93876400 -2.71815100 3.94542600
H -2.17325900 -2.89346400 4.71855500
H -3.70199000 -3.50810600 4.04141600
H -3.42247100 -1.75566500 4.16733800
C -1.54037700 -4.05429100 2.33074800
H -0.68930400 -4.11411400 3.02661700
H -1.14942600 -4.13152800 1.30718400
H -2.17365400 -4.93625800 2.52019200
C -4.14994200 -3.54081200 1.00109100
H -3.94721600 -4.55488000 1.34948600
C -5.20739600 -3.31981400 0.12389800
H -5.81718000 -4.15874700 -0.22171800
C -5.50087100 -2.02309900 -0.29561700
H -6.34736600 -1.85596500 -0.96463000
C -4.73562000 -0.92813500 0.12670700
C -5.15222300 0.47820100 -0.29750900
H -4.31149200 1.14940300 -0.07796300
C -6.37093200 0.95988900 0.51517900
H -6.63709300 1.99242000 0.23529600
H -6.18049100 0.94660100 1.59896200
H -7.25093900 0.32356900 0.32448300
C -5.43531300 0.59645600 -1.80339400
H -5.63090100 1.64888400 -2.06655100
H -6.32415400 0.01853400 -2.10517900
H -4.57173600 0.25171600 -2.38827000
C -3.49075100 0.57844200 2.65467200
H -4.42637300 0.23821900 3.08549000
C -2.67884700 1.59974600 3.00118800
H -2.78626300 2.35949000 3.76669800
C -0.83852300 2.83081100 2.03045400
C -1.25591200 3.79850500 1.08317100
C -2.44215400 3.58965200 0.14495600
H -2.75693200 2.54206100 0.21971300
C -3.63788400 4.45679800 0.58589000
H -4.51676900 4.24961400 -0.04681900
H -3.41033300 5.53188300 0.49850400
H -3.92039800 4.25939900 1.63208500
C -2.09145500 3.83129800 -1.32798500
H -2.96456500 3.61870700 -1.96589900
H -1.27167500 3.17593700 -1.64969600
H -1.79186900 4.87495200 -1.51578400
C -0.62179200 5.04868300 1.09575600
H -0.92261600 5.80541500 0.36782900
C 0.35182800 5.35517000 2.04270100
H 0.82594000 6.34021300 2.04433200
C 0.70564300 4.40950600 3.00088200
H 1.45090200 4.66852800 3.75474800
C 0.12125000 3.13319700 3.02697500
C 0.47587800 2.18270700 4.17010900
H 0.18532100 1.17087300 3.85401400
C 1.98103900 2.15432200 4.48283700
H 2.19343600 1.36662500 5.22354200
H 2.32833200 3.10458300 4.92046500
H 2.56670400 1.93943500 3.57938600
C -0.29968900 2.53636700 5.45689600
H -0.04346300 1.83108000 6.26446100
H -1.39030200 2.50056500 5.32331500
H -0.04163300 3.55058600 5.80395600
C 1.80579200 -0.16950800 -1.27260600
C 1.26410600 1.79665700 -2.84486600
C 0.33954300 1.89320200 -3.91362300
C -0.19174300 0.68335000 -4.68235100
H -0.05622500 -0.19729300 -4.03830600
C -1.69091500 0.79120200 -5.00651900
H -2.04539200 -0.15153700 -5.45358000
H -1.89718700 1.58772800 -5.73996600
H -2.27766600 0.97881200 -4.09778200
C 0.59179600 0.46143000 -5.99366800
H 0.20547900 -0.42356200 -6.52552000
H 1.66708800 0.30232000 -5.82937900
H 0.48476000 1.32857000 -6.66619200
C -0.03325500 3.17924600 -4.33598700
H -0.74666700 3.28372800 -5.15505900
C 0.49079700 4.32399900 -3.74238500
H 0.17945500 5.31262600 -4.08989000
C 1.42743000 4.20456600 -2.71930900
H 1.86372300 5.10454500 -2.28041800
C 1.85505800 2.94823600 -2.26777600
C 3.01767500 2.88439300 -1.28038500
H 3.16041800 1.83769500 -0.98709200
C 4.32373400 3.35070700 -1.95335200
H 5.17462600 3.23480400 -1.26182000
H 4.27150500 4.41329100 -2.24212200
H 4.54464600 2.76840800 -2.86191600
C 2.74829200 3.66214600 0.01313800
H 3.59256700 3.54212900 0.71107900
H 1.84352200 3.29200800 0.51240600
H 2.62331200 4.74124900 -0.17163300
C 2.85091800 0.03125200 -3.30072600
H 3.05067000 0.46020800 -4.27575400
C 3.49972700 -0.93252900 -2.61358600
H 4.35226500 -1.54591100 -2.88498600
C 3.45003700 -2.01440200 -0.44626800
C 2.94228200 -3.33331000 -0.41605400
C 1.76019900 -3.76583900 -1.27813100
H 1.10786700 -2.88987800 -1.39806800
C 2.22260300 -4.21176800 -2.68055900
H 1.35536800 -4.50579100 -3.29439700
H 2.89678900 -5.08163500 -2.61063300
H 2.75461000 -3.41478600 -3.21912600
C 0.91618600 -4.87752800 -0.63986600
H -0.02173500 -5.00763900 -1.20147400
H 0.66029100 -4.64454900 0.40296600
H 1.43592800 -5.84959500 -0.65111400
C 3.60948000 -4.27651000 0.38221900
H 3.23383500 -5.29947200 0.43044800
C 4.75682700 -3.93893400 1.09466700
H 5.26482500 -4.69144300 1.70351800
C 5.26396000 -2.64360100 1.01721600
H 6.17357800 -2.39086400 1.56590400
C 4.63216600 -1.65698100 0.24830400
C 5.27109100 -0.27344900 0.15185100
H 4.53626800 0.39765700 -0.31187400
C 6.52151500 -0.30125400 -0.74942500
H 6.94783500 0.71053100 -0.84814800
H 6.29645400 -0.66897400 -1.76204500
H 7.30265400 -0.95348100 -0.32515200
C 5.61493200 0.32361800 1.52619400
H 5.97990700 1.35690100 1.40620200
H 6.41113300 -0.24316000 2.03599100
H 4.72640000 0.34581300 2.17178700
C -1.51965500 -1.96966700 -1.98569100
H -0.51504700 -2.07049500 -2.42684400
H -1.52924100 -2.54849400 -1.04953300
C -2.57263600 -2.50717800 -2.95523900
H -3.57157300 -2.39213500 -2.50242700
H -2.57814000 -1.89073200 -3.87136100
C -2.35511300 -3.97686300 -3.33577100
H -1.34785200 -4.09809700 -3.77552200
H -2.35975100 -4.59297900 -2.41816900
C -3.40401300 -4.51287200 -4.31205700
H -3.22407700 -5.57068400 -4.56392500
H -3.40256800 -3.94115000 -5.25544200
H -4.41894800 -4.43928300 -3.88665700
C 1.30632000 -1.32474700 2.63977400
H 0.38824800 -1.01006400 3.16108600
H 1.04141000 -2.16927900 1.98615600
C 2.39009600 -1.74188500 3.63827900
H 2.73581200 -0.85365100 4.19655200
H 3.26145200 -2.10149600 3.06884800
C 1.95989800 -2.82664000 4.63974400
H 1.53351000 -3.68456500 4.08797400
H 2.86380600 -3.21737400 5.13981900
C 0.97097600 -2.35844800 5.71075600
H 0.71206400 -3.17475700 6.40483600
H 0.03008500 -1.98885700 5.27272900
H 1.39716500 -1.53661800 6.31090700
B -0.76451000 0.21015400 -0.02232900
B 0.85074400 0.07811800 -0.02405800
1a(T1) at B3LYP/def2-SVP
E=-3479.7516427
B -0.99596100 0.11877800 0.22131300
S -2.01695800 -0.81783500 1.49438200
B 0.70702900 -0.21817000 0.13896000
S 1.42166700 1.02792400 1.36010600
C -1.78310500 1.22498100 -0.51073100
N -3.19336100 1.46345200 -0.51091300
C -3.50834100 2.45651000 -1.42761300
H -4.53512700 2.77010100 -1.58539400
C -2.36599000 2.90376800 -1.98883600
H -2.20586500 3.69919500 -2.70973800
N -1.29607600 2.20780000 -1.42810200
C -4.27015400 0.93231300 0.29988400
C -5.18300700 0.02361800 -0.28471700
C -6.29144100 -0.38709300 0.47356400
H -7.00568400 -1.08938500 0.03965700
C -6.49879000 0.08236400 1.76528500
H -7.36594700 -0.25364400 2.34003000
C -5.60050800 0.99191300 2.31970700
H -5.77660800 1.36827000 3.32906700
C -4.48424800 1.44204500 1.60569700
C -5.03486900 -0.50209500 -1.70919400
H -4.00667300 -0.28942900 -2.03662700
C -5.99774900 0.20856400 -2.68095500
H -7.04780600 0.02904000 -2.39648000
H -5.85933200 -0.16848500 -3.70779600
H -5.84114600 1.29705200 -2.70237800
C -5.23875500 -2.02243800 -1.78613500
H -4.58018800 -2.54952700 -1.08229900
H -5.01264100 -2.38525600 -2.80038800
H -6.28023400 -2.30727900 -1.56548000
C -3.58757800 2.50708500 2.22403600
H -2.62124700 2.46235200 1.70593300
C -4.19506600 3.90609500 2.00137700
H -5.18261700 3.98480800 2.48540300
H -4.32858300 4.12908100 0.93163500
H -3.54793800 4.68733200 2.43186300
C -3.29632900 2.27523600 3.71394600
H -2.91390600 1.25915400 3.88468100
H -4.18909700 2.42033500 4.34402100
H -2.53424600 2.98955000 4.06395700
C -0.01333700 2.88760700 -1.46655600
C 0.24193500 3.93120600 -0.53946700
C 1.43584000 4.65580900 -0.66438300
H 1.64863500 5.45790300 0.04591300
C 2.33568300 4.40113300 -1.69590800
H 3.25561900 4.98561700 -1.78087800
C 2.04002400 3.41903500 -2.63674900
H 2.72539900 3.25418600 -3.46984900
C 0.86578100 2.65457600 -2.54955700
C -0.78004200 4.39401200 0.49465700
H -1.60351700 3.67163800 0.49520500
C -0.22581700 4.44580200 1.92640500
H 0.15379300 3.46153500 2.23350300
H -1.01852000 4.75087100 2.62835200
H 0.59088200 5.17987400 2.02484200
C -1.36650000 5.75999500 0.08402500
H -2.15530800 6.06909300 0.78824700
H -1.80920800 5.72640100 -0.92341000
H -0.59222800 6.54470000 0.08304000
C 0.51989100 1.69848100 -3.68312700
H -0.27795300 1.04077000 -3.31550800
C 1.70053400 0.81699300 -4.11258700
H 2.09509900 0.24011100 -3.26372600
H 2.52648000 1.40947700 -4.53684800
H 1.38594200 0.10619300 -4.89185500
C -0.03273300 2.47804200 -4.89365200
H -0.31133100 1.79021600 -5.70888000
H 0.72089000 3.17857900 -5.28968200
H -0.92644100 3.06392200 -4.63142400
C 1.43351800 -1.42206900 -0.49322300
N 0.86519700 -2.46155400 -1.29773700
C 1.86883300 -3.27152900 -1.81448800
H 1.63555600 -4.11758100 -2.45223100
C 3.05347900 -2.84756300 -1.33473100
H 4.05176600 -3.24679100 -1.47734100
N 2.82535900 -1.74990100 -0.51589100
C -0.47159900 -3.01438400 -1.43495200
C -1.16270100 -2.82019300 -2.65542400
C -2.30922900 -3.58742100 -2.90514700
[truncated: 3,626 more rows]
